# Supplementary material for: A Biodegradable Polyester-Based Polymer Electrolyte for Solid-State Lithium Batteries
Source: Nanomaterials (Basel). 2023 Nov 27;13(23):3027. doi: 10.3390/nano13233027 (PMC10707830; doi:10.3390/nano13233027)
Supplement: Supplementary file 1 [file nanomaterials-13-03027-s001.zip]

Archive with 2 entries (2 files):
- nanomaterials-2692982 SI.pdf
- SI-Video1-.mp4
